# Supplementary material for: Reversal of tyrosine-linked ADP-ribosylation by ARH3 and PARG
Source: J Biol Chem. 2024 Sep 27;300(11):107838. doi: 10.1016/j.jbc.2024.107838 (PMC11541775; doi:10.1016/j.jbc.2024.107838)
Supplement: Supplemental Tables S1 and S2 [file mmc2.xlsx]

## Sheet: Tab. S1
Table S1. Tyr-ADPr sites identified in earlier studies.	Table S1. Tyr-ADPr sites identified in the literature.
protein	gene ID	UniProt ID	Tyr-ADPr site	Buch-Larsen, 2020	Hendriks, 2019	Leslie Pedrioli, 2018	Hendriks, 2021	Larsen, 2018	No. studies	selected protein functiona
40S ribosomal protein S3a (Small ribosomal subunit protein eS1) (v-fos transformation effector protein) (Fte-1)	RPS3A	P61247	155	+	+	+	+	+	5	ribosomal subunit
Nucleolar and spindle-associated protein 1 (NuSAP)	NUSAP1	Q9BXS6	403	+	+		+	+	4	chromatin organisation, microtubule stabilisation
40S ribosomal protein S5 (Small ribosomal subunit protein uS7) [Cleaved into: 40S ribosomal protein S5, N-terminally processed]	RPS5	P46782	48	+	+		+	+	4	ribosomal subunit
Translation machinery-associated protein 16	TMA16	Q96EY4	20	+	+		+	+	4	ribosomal subunit
THO complex subunit 4 (Tho4) (Ally of AML-1 and LEF-1) (Aly/REF export factor) (Transcriptional coactivator Aly/REF) (bZIP-enhancing factor BEF)	ALYREF	Q86V81	77	+	+			+	3	mRNA translocation
Histone H3.3	H3F3A	P84243	42		+		+	+	3	chromatin organisation
Nucleolar and spindle-associated protein 1 (NuSAP)	NUSAP1	Q9BXS6	399	+	+			+	3	chromatin organisation, microtubule stabilisation
Nuclear RNA export factor 1 (Tip-associated protein) (Tip-associating protein) (mRNA export factor TAP)	NXF1	Q9UBU9	33		+		+	+	3	mRNA translocation
60S ribosomal protein L8 (Large ribosomal subunit protein uL2)	RPL8	P62917	67	+	+			+	3	ribosomal subunit
Rho GTPase-activating protein 11A (Rho-type GTPase-activating protein 11A)	ARHGAP11A	Q6P4F7	1001		+			+	2	GTPase activator
Thyroid transcription factor 1-associated protein 26 (TTF-1-associated protein 26) (Coiled-coil domain-containing protein 59) (TTF-1-associated protein BR2)	CCDC59	Q9P031	67		+			+	2	transcriptional co-activator
Calcium homeostasis endoplasmic reticulum protein (ERPROT 213-21) (SR-related CTD-associated factor 6)	CHERP	Q8IWX8	903	+	+				2	calcium homeostasis
ATP-dependent RNA helicase DDX18 (EC 3.6.4.13) (DEAD box protein 18) (Myc-regulated DEAD box protein) (MrDb)	DDX18	Q9NVP1	643		+			+	2	RNA-dependent helicase
General transcription factor IIF subunit 1 (General transcription factor IIF 74 kDa subunit) (Transcription initiation factor IIF subunit alpha) (TFIIF-alpha) (Transcription initiation factor RAP74)	GTF2F1	P35269	84		+			+	2	general transcription factor
Histone H2B type 1-J (Histone H2B.1) (Histone H2B.r) (H2B/r)	HIST1H2BJ	P06899	84		+			+	2	chromatin organisation
Histone PARylation factor 1	HPF1	Q9NWY4	238		+	+			2	PARP1/2 cofactor
KH domain-containing, RNA-binding, signal transduction-associated protein 1 (GAP-associated tyrosine phosphoprotein p62) (Src-associated in mitosis 68 kDa protein) (Sam68) (p21 Ras GTPase-activating protein-associated p62) (p68)	KHDRBS1	Q07666	435	+	+				2	signal transduction adapter, mRNA translocation, mRNA stability regulator
Nucleolin (Protein C23)	NCL	P19338	473		+			+	2	pre-rRNA transcription, ribosome biogenesis
Nucleolar protein 16 (HBV pre-S2 trans-regulated protein 3)	NOP16	Q9Y3C1	15		+			+	2	ribosome biogenesis
Periphilin-1 (CDC7 expression repressor) (CR) (Gastric cancer antigen Ga50)	PPHLN1	Q8NEY8	112		+			+	2	HUSH complex subunit, transcriptional co-repressor
Periphilin-1 (CDC7 expression repressor) (CR) (Gastric cancer antigen Ga50)	PPHLN1	Q8NEY8	123		+			+	2	HUSH complex subunit, transcriptional co-repressor
Replication factor C subunit 1 (Activator 1 140 kDa subunit) (A1 140 kDa subunit) (Activator 1 large subunit) (Activator 1 subunit 1) (DNA-binding protein PO-GA) (Replication factor C 140 kDa subunit) (RF-C 140 kDa subunit) (RFC140) (Replication factor C large subunit)	RFC1	P35251	382	+	+				2	DNA binding, DNA replication
60S ribosomal protein L29 (Cell surface heparin-binding protein HIP) (Large ribosomal subunit protein eL29)	RPL29	P47914	98		+			+	2	ribosomal subunit
60S ribosomal protein L35 (Large ribosomal subunit protein uL29)	RPL35	P42766	114		+			+	2	ribosomal subunit
Splicing factor 3B subunit 2 (Pre-mRNA-splicing factor SF3b 145 kDa subunit) (SF3b145) (Spliceosome-associated protein 145) (SAP 145)	SF3B2	Q13435	890		+			+	2	pre-mRNA processing, splisosome subunit
Zinc finger protein 182 (Zinc finger protein 21) (Zinc finger protein KOX14)	ZNF182	P17025	472		+			+	2	transcriptional regulator
Activity-dependent neuroprotector homeobox protein (Activity-dependent neuroprotective protein)	ADNP	Q9H2P0	615		+				1	transcription regulation, WNT signalling
Protein ELYS (Embryonic large molecule derived from yolk sac) (Protein MEL-28) (Putative AT-hook-containing transcription factor 1)	AHCTF1	Q8WYP5	2256		+				1	nuclear pore complex formation
ATPase family AAA domain-containing protein 3A	ATAD3A	Q9NVI7	540		+				1	mitochondrial protein synthesis, mitochondrial DNA replication
ATPase family AAA domain-containing protein 5 (Chromosome fragility-associated gene 1 protein)	ATAD5	Q96QE3	514		+				1	DNA replication, DNA damage response
Cyclic AMP-dependent transcription factor ATF-1 (cAMP-dependent transcription factor ATF-1) (Activating transcription factor 1) (Protein TREB36)	ATF1	P18846	64		+				1	transcription repressor, transcription activator
Bromodomain adjacent to zinc finger domain protein 1A (ATP-dependent chromatin-remodeling protein) (ATP-utilizing chromatin assembly and remodeling factor 1) (hACF1) (CHRAC subunit ACF1) (Williams syndrome transcription factor-related chromatin-remodeling factor 180) (WCRF180) (hWALp1)	BAZ1A	Q9NRL2	300		+				1	chromatin remodelling
HMG box transcription factor BBX (Bobby sox homolog) (HMG box-containing protein 2)	BBX	Q8WY36	147		+				1	transcription factor
Biorientation of chromosomes in cell division protein 1-like 1	BOD1L1	Q8NFC6	1181		+				1	DNA damage response, replication fork processing
Uncharacterized protein C1orf131	C1orf131	Q8NDD1	183		+				1	ribosome biogenesis
UNC119-binding protein C5orf30	C5orf30	Q96GV9	107		+				1	protein transport, cell migration, inflammatory response
E3 SUMO-protein ligase CBX4 (EC 2.3.2.-) (Chromobox protein homolog 4) (Polycomb 2 homolog) (Pc2) (hPc2)	CBX4	O00257	207		+				1	transcriptional repressor, SUMO transferase
Thyroid transcription factor 1-associated protein 26 (TTF-1-associated protein 26) (Coiled-coil domain-containing protein 59) (TTF-1-associated protein BR2)	CCDC59	Q9P031	27		+				1	transcriptional co-activator
Charged multivesicular body protein 5 (Chromatin-modifying protein 5) (SNF7 domain-containing protein 2) (Vacuolar protein sorting-associated protein 60) (Vps60) (hVps60)	CHMP5	Q9NZZ3	120					+	1	chromatin modifying
Cold-inducible RNA-binding protein (A18 hnRNP) (Glycine-rich RNA-binding protein CIRP)	CIRBP	Q14011	123		+				1	mRNA stabilisation, trnaslational repressor
Cysteine-rich PDZ-binding protein (Cysteine-rich interactor of PDZ three) (Cysteine-rich interactor of PDZ3)	CRIPT	Q9P021	50		+				1	pre-mRNA processing
Transcriptional repressor CTCF (11-zinc finger protein) (CCCTC-binding factor) (CTCFL paralog)	CTCF	P49711	15		+				1	transcriptional regulator, chromatin insulator
Probable ATP-dependent RNA helicase DDX31 (EC 3.6.4.13) (DEAD box protein 31) (Helicain)	DDX31	Q9H8H2	139		+				1	helicase, ribosome bigenesis
Death-inducer obliterator 1 (DIO-1) (hDido1) (Death-associated transcription factor 1) (DATF-1)	DIDO1	Q9BTC0	528		+				1	transcriptional repressor, tumor supressor
Probable E3 ubiquitin-protein ligase DTX2 (EC 2.3.2.27) (Protein deltex-2) (Deltex2) (hDTX2) (RING finger protein 58) (RING-type E3 ubiquitin transferase DTX2)	DTX2	Q86UW9	247		+				1	transcriptional repressor, E2 ubiquitin ligase
E3 ubiquitin-protein ligase DTX3L	DTX3L	Q8TDB6	678	+					1	E3 ubiquitin-protein ligase
Probable rRNA-processing protein EBP2 (EBNA1-binding protein 2) (Nucleolar protein p40)	EBNA1BP2	Q99848	176					+	1	pre-rRNA processing, ribosome biogenesis
Elongation factor 1-alpha 1 (EF-1-alpha-1) (Elongation factor Tu) (EF-Tu) (Eukaryotic elongation factor 1 A-1) (eEF1A-1) (Leukocyte receptor cluster member 7)	EEF1A1	P68104	141		+				1	translation elongation factor
Eukaryotic translation initiation factor 1A, X-chromosomal (eIF-1A X isoform) (Eukaryotic translation initiation factor 4C) (eIF-4C)	EIF1AX	P47813	106		+				1	translation initation factor
N-acetyltransferase ESCO2 (EC 2.3.1.-) (Establishment of cohesion 1 homolog 2) (ECO1 homolog 2)	ESCO2	Q56NI9	172		+				1	acetyltransferase, establishment of chromatid cohesion
Phenylalanine--tRNA ligase alpha subunit (EC 6.1.1.20) (CML33) (Phenylalanyl-tRNA synthetase alpha subunit) (PheRS)	FARSA	Q9Y285	310		+				1	phenylalanine-tRNA ligase
Fibroblast growth factor 10 (FGF-10) (Keratinocyte growth factor 2)	FGF10	O15520	177					+	1	cell morphogenesis
Forkhead box protein C2 (Forkhead-related protein FKHL14) (Mesenchyme fork head protein 1) (MFH-1 protein) (Transcription factor FKH-14)	FOXC2	Q99958	59		+				1	transcription activator
Forkhead box protein P1 (Mac-1-regulated forkhead) (MFH)	FOXP1	Q9H334	443		+				1	transcriptional repressor
pre-rRNA processing protein FTSJ3 (EC 2.1.1.-) (2'-O-ribose RNA methyltransferase SPB1 homolog) (Protein ftsJ homolog 3) (Putative rRNA methyltransferase 3)	FTSJ3	Q8IY81	786		+				1	pre-rRNA processing, ribosome biogenesis
Nucleolar GTP-binding protein 2 (Autoantigen NGP-1)	GNL2	Q13823	698		+				1	ribosome biogenesis, transcriptional regulation
Transcription initiation factor IIE subunit beta (TFIIE-beta) (General transcription factor IIE subunit 2)	GTF2E2	P29084	73		+				1	transcription initation
General transcription factor IIF subunit 2 (EC 3.6.4.12) (ATP-dependent helicase GTF2F2) (General transcription factor IIF 30 kDa subunit) (Transcription initiation factor IIF subunit beta) (TFIIF-beta) (Transcription initiation factor RAP30)	GTF2F2	P13984	161		+				1	general transcription factor
Hepatoma-derived growth factor	HDGF	P51858	45			+			1	transcriptional repressor, Heparin-binding protein
Protein HEXIM1 (Cardiac lineage protein 1) (Estrogen down-regulated gene 1 protein) (Hexamethylene bis-acetamide-inducible protein 1) (Menage a quatre protein 1)	HEXIM1	O94992	168		+				1	transcription regulator
HIRA-interacting protein 3	HIRIP3	Q9BW71	442		+				1	histone metabolism
Histone H2B type 1-L (Histone H2B.c) (H2B/c)	HIST1H2BL	Q99880	84		+				1	chromatin organisation
Histone H3.1 (Histone H3/a) (Histone H3/b) (Histone H3/c) (Histone H3/d) (Histone H3/f) (Histone H3/h) (Histone H3/i) (Histone H3/j) (Histone H3/k) (Histone H3/l)	HIST1H3A	P68431	42					+	1	chromatin organisation
Histone H2B type 3-B (H2B type 12)	HIST3H2BB	Q8N257	84					+	1	chromatin organisation
Histone H3.1t (H3/t) (H3t) (H3/g)	HIST3H3	Q16695	42		+				1	chromatin organisation
High mobility group protein B1 (High mobility group protein 1) (HMG-1)	HMGB1	P09429	71		+				1	DNA chaperone
High mobility group protein B1 (High mobility group protein 1) (HMG-1)	HMGB1	P09429	78		+				1	DNA chaperone
High mobility group protein B1 (High mobility group protein 1) (HMG-1)	HMGB1	P09429	162		+				1	DNA chaperone
Heterogeneous nuclear ribonucleoprotein A1 (hnRNP A1) (Helix-destabilizing protein) (Single-strand RNA-binding protein) (hnRNP core protein A1) [Cleaved into: Heterogeneous nuclear ribonucleoprotein A1, N-terminally processed]	HNRNPA1	P09651	341		+				1	pre-mRNA processing, mRNA translocation
Heterogeneous nuclear ribonucleoprotein A1 (hnRNP A1) (Helix-destabilizing protein) (Single-strand RNA-binding protein) (hnRNP core protein A1) [Cleaved into: Heterogeneous nuclear ribonucleoprotein A1, N-terminally processed]	HNRNPA1	P09651	357			+			1	pre-mRNA processing, mRNA translocation
Heterogeneous nuclear ribonucleoproteins A2/B1	hnRNPA2B1	P22626	319			+			1	pre-mRNA processing, mRNA translocation
Heterogeneous nuclear ribonucleoprotein A/B (hnRNP A/B) (APOBEC1-binding protein 1) (ABBP-1)	HNRNPAB	Q99729	329		+				1	pre-mRNA processing, mRNA translocation
Heterogeneous nuclear ribonucleoprotein A/B (hnRNP A/B) (APOBEC1-binding protein 1) (ABBP-1)	HNRNPAB	Q99729	282					+	1	pre-mRNA processing, mRNA translocation
Heterogeneous nuclear ribonucleoprotein U (hnRNP U) (GRIP120) (Nuclear p120 ribonucleoprotein) (Scaffold-attachment factor A) (SAF-A) (p120) (pp120)	HNRNPU	Q00839	350		+				1	pre-mRNA processing, mRNA translocation
Heterogeneous nuclear ribonucleoprotein U (hnRNP U) (GRIP120) (Nuclear p120 ribonucleoprotein) (Scaffold-attachment factor A) (SAF-A) (p120) (pp120)	HNRNPU	Q00839	824		+				1	pre-mRNA processing, mRNA translocation
Heterogeneous nuclear ribonucleoprotein U-like protein 1 (Adenovirus early region 1B-associated protein 5) (E1B-55 kDa-associated protein 5) (E1B-AP5)	HNRNPUL1	Q9BUJ2	183		+				1	pre-mRNA processing, mRNA translocation
Heterogeneous nuclear ribonucleoprotein U-like protein 2 (Scaffold-attachment factor A2) (SAF-A2)	HNRNPUL2	Q1KMD3	746					+	1	pre-mRNA processing, mRNA translocation
Lysine-specific demethylase 2B (EC 1.14.11.27) (CXXC-type zinc finger protein 2) (F-box and leucine-rich repeat protein 10) (F-box protein FBL10) (F-box/LRR-repeat protein 10) (JmjC domain-containing histone demethylation protein 1B) (Jumonji domain-containing EMSY-interactor methyltransferase motif protein) (Protein JEMMA) (Protein-containing CXXC domain 2) ([Histone-H3]-lysine-36 demethylase 1B)	KDM2B	Q8NHM5	806		+				1	demethylase, repression of rRNA transcription
KH domain-containing, RNA-binding, signal transduction-associated protein 1 (GAP-associated tyrosine phosphoprotein p62) (Src-associated in mitosis 68 kDa protein) (Sam68) (p21 Ras GTPase-activating protein-associated p62) (p68)	KHDRBS1	Q07666	440		+				1	signal transduction adapter, mRNA translocation, mRNA stability regulator
Uncharacterized protein KIAA1143	KIAA1143	Q96AT1	27		+				1	unknown
Lysine-rich nucleolar protein 1 (Protein FAM191A) (Testis-specific gene 118 protein)	KNOP1	Q1ED39	428		+				1	unknown
Proliferation marker protein Ki-67 (Antigen identified by monoclonal antibody Ki-67) (Antigen KI-67) (Antigen Ki67)	MKI67	P46013	849		+				1	mitotic chromosome dispersal
Metal-response element-binding transcription factor 2 (Metal regulatory transcription factor 2) (Metal-response element DNA-binding protein M96) (Polycomb-like protein 2) (hPCl2)	MTF2	Q9Y483	474		+				1	transcription factor, context-dependent senescence promotion
MKI67 FHA domain-interacting nucleolar phosphoprotein (Nucleolar phosphoprotein Nopp34) (Nucleolar protein interacting with the FHA domain of pKI-67) (hNIFK)	NIFK	Q9BYG3	149		+				1	pre-rRNA transcription, pre-rRNA processing
Nucleolar and coiled-body phosphoprotein 1 (140 kDa nucleolar phosphoprotein) (Nopp140) (Hepatitis C virus NS5A-transactivated protein 13) (HCV NS5A-transactivated protein 13) (Nucleolar 130 kDa protein) (Nucleolar phosphoprotein p130)	NOLC1	Q14978	682		+				1	pre-rRNA transcription, ribosome biogenesis
Ribosome biogenesis protein NSA2 homolog (Hairy cell leukemia protein 1) (TGF-beta-inducible nuclear protein 1)	NSA2	O95478	16		+				1	ribosome biogenesis
Histone-lysine N-methyltransferase NSD2 (EC 2.1.1.43) (Multiple myeloma SET domain-containing protein) (MMSET) (Nuclear SET domain-containing protein 2) (Protein trithorax-5) (Wolf-Hirschhorn syndrome candidate 1 protein)	NSD2	O96028	991		+				1	methyltransferase
Kinetochore-associated protein NSL1 homolog	NSL1	Q96IY1	270		+				1	chromosome alignment
Nucleolar and spindle-associated protein 1 (NuSAP)	NUSAP1	Q9BXS6	370		+				1	chromatin organisation, microtubule stabilisation
Protein disulfide-isomerase	P4HB	P07237	94			+			1	Rearrangement of disulfide bonds
Polyadenylate-binding protein 2	PABP2	Q86U42	281	+					1	pre-mRNA processing
Poly [ADP-ribose] polymerase 1 (PARP-1) (EC 2.4.2.30) (ADP-ribosyltransferase diphtheria toxin-like 1) (ARTD1) (NAD(+) ADP-ribosyltransferase 1) (ADPRT 1) (Poly[ADP-ribose] synthase 1)	PARP1	P09874	634		+				1	(ADP-ribosyl)transferase, DNA damage response
Protein mono-ADP-ribosyltransferase PARP14	PARP14	Q460N5	59	+					1	(ADP-ribosyl)transferase
Protein mono-ADP-ribosyltransferase PARP14	PARP14	Q460N5	895	+					1	(ADP-ribosyl)transferase
Protein mono-ADP-ribosyltransferase PARP14	PARP14	Q460N5	1088	+					1	(ADP-ribosyl)transferase
PCNA-associated factor (Hepatitis C virus NS5A-transactivated protein 9) (HCV NS5A-transactivated protein 9) (Overexpressed in anaplastic thyroid carcinoma 1) (OEATC-1) (PCNA-associated factor of 15 kDa) (PAF15) (p15PAF) (PCNA-clamp-associated factor)	PCLAF	Q15004	13		+				1	DNA damge response, DNA replication
Peroxisomal biogenesis factor 3	PEX3	P56589	56	+					1	peroxisome biosynthesis
Phosphoglycerate mutase 1 (EC 5.4.2.11) (EC 5.4.2.4) (BPG-dependent PGAM 1) (Phosphoglycerate mutase isozyme B) (PGAM-B)	PGAM1	P18669	92		+				1	phosphoglycerate and bisphosphoglycerate mutase
Protein POLR1D, isoform 2	POLR1D	P0DPB5	91		+				1	negative regulator rRNA expression
Periphilin-1 (CDC7 expression repressor) (CR) (Gastric cancer antigen Ga50)	PPHLN1	Q8NEY8	162		+				1	HUSH complex subunit, transcriptional co-repressor
Periphilin-1 (CDC7 expression repressor) (CR) (Gastric cancer antigen Ga50)	PPHLN1	Q8NEY8	179		+				1	HUSH complex subunit, transcriptional co-repressor
Serine/threonine-protein phosphatase PP1-beta catalytic subunit (PP-1B) (PPP1CD) (EC 3.1.3.16) (EC 3.1.3.53)	PPP1CB	P62140	304		+				1	phosphatase
Serine/threonine-protein phosphatase 1 regulatory subunit 10 (MHC class I region proline-rich protein CAT53) (PP1-binding protein of 114 kDa) (Phosphatase 1 nuclear targeting subunit) (Protein FB19) (p99)	PPP1R10	Q96QC0	236		+				1	phosphatase
DNA repair and recombination protein RAD54B (EC 3.6.4.-) (RAD54 homolog B)	RAD54B	Q9Y620	170		+				1	DNA damage response
Pre-mRNA-splicing factor RBM22 (RNA-binding motif protein 22) (Zinc finger CCCH domain-containing protein 16)	RBM22	Q9NW64	157		+				1	pre-mRNA processing
Replication factor C subunit 1 (Activator 1 140 kDa subunit) (A1 140 kDa subunit) (Activator 1 large subunit) (Activator 1 subunit 1) (DNA-binding protein PO-GA) (Replication factor C 140 kDa subunit) (RF-C 140 kDa subunit) (RFC140) (Replication factor C large subunit)	RFC1	P35251	330					+	1	DNA binding, DNA replication
60S ribosomal protein L13 (Breast basic conserved protein 1) (Large ribosomal subunit protein eL13)	RPL13	P26373	161		+				1	ribosomal subunit
60S ribosomal protein L14 (CAG-ISL 7) (Large ribosomal subunit protein eL14)	RPL14	P50914	72		+				1	ribosomal subunit
60S ribosomal protein L15 (Large ribosomal subunit protein eL15)	RPL15	P61313	81		+				1	ribosomal subunit
60S ribosomal protein L18 (Large ribosomal subunit protein eL18)	RPL18	Q07020	149		+				1	ribosomal subunit
Large ribosomal subunit protein eL24	RPL24	P83731	11	+					1	ribosomal subunit
60S ribosomal protein L26 (Large ribosomal subunit protein uL24)	RPL26	P61254	62		+				1	ribosomal subunit
60S ribosomal protein L26 (Large ribosomal subunit protein uL24)	RPL26	P61254	74		+				1	ribosomal subunit
60S ribosomal protein L27a (Large ribosomal subunit protein uL15)	RPL27A	P46776	52		+				1	ribosomal subunit
60S ribosomal protein L32 (Large ribosomal subunit protein eL32)	RPL32	P62910	60		+				1	ribosomal subunit
60S ribosomal protein L35 (Large ribosomal subunit protein uL29)	RPL35	P42766	78		+				1	ribosomal subunit
60S ribosomal protein L36a-like (Large ribosomal subunit protein eL42-like)	RPL36AL	Q969Q0	41		+				1	ribosomal subunit
60S ribosomal protein L37 (G1.16) (Large ribosomal subunit protein eL37)	RPL37	P61927	47		+				1	ribosomal subunit
60S ribosomal protein L7a (Large ribosomal subunit protein eL8) (PLA-X polypeptide) (Surfeit locus protein 3)	RPL7A	P62424	71		+				1	ribosomal subunit
60S ribosomal protein L8 (Large ribosomal subunit protein uL2)	RPL8	P62917	40		+				1	ribosomal subunit
60S ribosomal protein L8 (Large ribosomal subunit protein uL2)	RPL8	P62917	186		+				1	ribosomal subunit
40S ribosomal protein S13 (Small ribosomal subunit protein uS15)	RPS13	P62277	18		+				1	ribosomal subunit
40S ribosomal protein S5 (Small ribosomal subunit protein uS7) [Cleaved into: 40S ribosomal protein S5, N-terminally processed]	RPS5	P46782	56		+				1	ribosomal subunit
40S ribosomal protein S6 (Phosphoprotein NP33) (Small ribosomal subunit protein eS6)	RPS6	P62753	84		+				1	ribosomal subunit
40S ribosomal protein S6 (Phosphoprotein NP33) (Small ribosomal subunit protein eS6)	RPS6	P62753	156		+				1	ribosomal subunit
40S ribosomal protein S8 (Small ribosomal subunit protein eS8)	RPS8	P62241	27		+				1	ribosomal subunit
RNA polymerase-associated protein RTF1 homolog	RTF1	Q92541	703		+				1	transcriptional regulator
Sterile alpha motif domain-containing protein 1	SAMD1	Q6SPF0	257	+					1	transcriptional repressor
Sterile alpha motif domain-containing protein 9 (SAM domain-containing protein 9)	SAMD9	Q5K651	1299					+	1	antiviral granual formation
Survival of motor neuron-related-splicing factor 30 (30 kDa splicing factor SMNrp) (SMN-related protein) (Survival motor neuron domain-containing protein 1)	SMNDC1	O75940	152		+				1	pre-mRNA processing, splicing factor
Survival of motor neuron-related-splicing factor 30 (30 kDa splicing factor SMNrp) (SMN-related protein) (Survival motor neuron domain-containing protein 1)	SMNDC1	O75940	186		+				1	pre-mRNA processing, splicing factor
U4/U6.U5 small nuclear ribonucleoprotein 27 kDa protein (U4/U6.U5 snRNP 27 kDa protein) (U4/U6.U5-27K) (Nucleic acid-binding protein RY-1) (U4/U6.U5 tri-snRNP-associated 27 kDa protein) (27K) (U4/U6.U5 tri-snRNP-associated protein 3)	SNRNP27	Q8WVK2	140		+				1	pre-mRNA processing, splicing
Spartin (Spastic paraplegia 20 protein) (Trans-activated by hepatitis C virus core protein 1)	SPART	Q8N0X7	20		+				1	microtubule dynamics, cytokinesis
Serine/arginine-rich splicing factor 2 (Protein PR264) (Splicing component, 35 kDa) (Splicing factor SC35) (SC-35) (Splicing factor, arginine/serine-rich 2)	SRSF2	Q01130	50		+				1	pre-mRNA processing, splicing factor
Serine/arginine-rich splicing factor 7 (Splicing factor 9G8) (Splicing factor, arginine/serine-rich 7)	SRSF7	Q16629	4		+				1	pre-mRNA processing, splicing factor
Synaptotagmin-14 (Synaptotagmin XIV) (SytXIV)	SYT14	Q8NB59-3	7					+	1	exocytosis of secretory vesicles
TATA-binding protein-associated factor 2N (68 kDa TATA-binding protein-associated factor) (TAF(II)68) (TAFII68) (RNA-binding protein 56)	TAF15	Q92804	583		+				1	general transcription factor
Thyroid hormone receptor-associated protein 3 (BCLAF1 and THRAP3 family member 2) (Thyroid hormone receptor-associated protein complex 150 kDa component) (Trap150)	THRAP3	Q9Y2W1	526		+				1	pre-mRNA processing, splicing, mRNA decay
DNA topoisomerase 1 (EC 5.99.1.2) (DNA topoisomerase I)	TOP1	P11387	147		+				1	DNA topoisomerase, chromatin organisation
DNA topoisomerase 2-alpha (EC 5.99.1.3) (DNA topoisomerase II, alpha isozyme)	TOP2A	P11388	34		+				1	DNA topoisomerase, chromatin organisation
DNA topoisomerase 2-beta (EC 5.99.1.3) (DNA topoisomerase II, beta isozyme)	TOP2B	Q02880	55		+				1	DNA topoisomerase, chromatin organisation
Teashirt homolog 2 (Ovarian cancer-related protein 10-2) (OVC10-2) (Zinc finger protein 218)	TSHZ2	Q9NRE2	255		+				1	transcriptional repressor, development
U2 snRNP-associated SURP motif-containing protein (140 kDa Ser/Arg-rich domain protein) (U2-associated protein SR140)	U2SURP	O15042	158		+				1	pre-mRNA processing, splicing
Ubiquitin carboxyl-terminal hydrolase 48 (EC 3.4.19.12) (Deubiquitinating enzyme 48) (Ubiquitin thioesterase 48) (Ubiquitin-specific peptidase 48) (Ubiquitin-specific protease 48) (Ubiquitin-specific-processing protease 48)	USP48	Q86UV5	927		+				1	deubiquitinase
Small subunit processome component 20 homolog (Down-regulated in metastasis protein) (Novel nucleolar protein 73) (NNP73) (Protein Key-1A6)	UTP20	O75691	2768		+				1	ribosome biogenesis
WD repeat-containing protein 55	WDR55	Q9H6Y2	335		+				1	rRNA synthesis
Protein Wiz (Widely-interspaced zinc finger-containing protein) (Zinc finger protein 803)	WIZ	O95785	1452		+				1	methyltransferases, transcriptional repressor
Transcriptional repressor protein YY1	YY1	P25490	185			+			1	context-dependent transcriptional repressor and activator
Zinc finger CCCH domain-containing protein 3 (Smad-interacting CPSF-like factor)	ZC3H3	Q8IXZ2	311		+				1	mRNA translocation
Zinc finger CCCH domain-containing protein 4	ZC3H4	Q9UPT8	1218		+				1	repressor of lncRNA transcription
Zinc finger protein 62 homolog (Zfp-62)	ZFP62	Q8NB50	152		+				1	transcriptional regulator
E3 ubiquitin-protein ligase ZFP91 (EC 2.3.2.27) (RING-type E3 ubiquitin transferase ZFP91) (Zinc finger protein 757) (Zinc finger protein 91 homolog) (Zfp-91)	ZFP91	Q96JP5	327		+				1	E3-ubiquitin ligase
Zinc finger protein 644 (Zinc finger motif enhancer-binding protein 2) (Zep-2)	ZNF644	Q9H582	747		+				1	transcriptional regulator
Zinc finger protein 668	ZNF668	Q96K58	93		+				1	transcriptional regulator
(a) based on UniProt entry

## Sheet: Tab. S2
Table S2. Sequences across the subphylum Vertebrata used for assessment of Tyr-ADPr site conservationa.
species
binominal name	common name	accessionb
RPS3A [5]
Alligator mississippiensis	American alligator	XP_006262711
Danio rerio	zebrafish	NP_956353
Felis catus	cat	P61246
Gallus gallus	chicken	NP_001075886
Homo sapiens	human	NP_000997
Latimeria chalumnae	West Indian Ocean coelacanth	XP_005996413
Mus musculus	mouse	NP_058655
Opisthocomus hoazin	hoatzin	KFR12636
Rhinatrema bivittatum	two-lined caecilians	XP_029461385
Xenopus laevis	African clawed frog	NP_001080325
NUSAP1 [3/4]
Alligator mississippiensis	American alligator	XP_019352029
Danio rerio	zebrafish	NP_001139166
Felis catus	cat	XP_006932694
Gallus gallus	chicken	NP_001026364
Homo sapiens	human	NP_057443
Latimeria chalumnae	West Indian Ocean coelacanth	XP_064421303
Mus musculus	mouse	NP_598612
Opisthocomus hoazin	hoatzin	KFR09560
Rhinatrema bivittatum	two-lined caecilians	XP_029454469
Xenopus laevis	African clawed frog	NP_001089180
RPS5 [4]
Alligator mississippiensis	American alligator	XP_006262901
Danio rerio	zebrafish	NP_775339
Felis catus	cat	XP_003997388
Gallus gallus	chicken	XP_040550309
Homo sapiens	human	NP_001000
Latimeria chalumnae	West Indian Ocean coelacanth	XP_005998177
Mus musculus	mouse	NP_001404155
Pygoscelis papua	Gentoo penguin	KAK0682756
Rhinatrema bivittatum	two-lined caecilians	XP_029427032
Xenopus laevis	African clawed frog	NP_001079800
TMA16 [4]
Alligator mississippiensis	American alligator	XP_059577277
Danio rerio	zebrafish	NP_001171216
Felis catus	cat	XP_003984939
Gallus gallus	chicken	XP_001233405
Homo sapiens	human	NP_060822
Latimeria chalumnae	West Indian Ocean coelacanth	XP_006007124
Mus musculus	mouse	NP_079741
Opisthocomus hoazin	hoatzin	KFR12592
Rhinatrema bivittatum	two-lined caecilians	XP_029474775
Xenopus laevis	African clawed frog	NP_001089532
ALYREF [3]
Alligator mississippiensis	American alligator	XP_059587882
Calypte anna	Anna's hummingbird	XP_030317640
Danio rerio	zebrafish	NP_001098578
Felis catus	cat	XP_023099249
Gallus gallus	chicken	NP_001264836
Homo sapiens	human	NP_005773
Latimeria chalumnae	West Indian Ocean coelacanth	XP_005989104
Mus musculus	mouse	NP_035698
Rhinatrema bivittatum	two-lined caecilians	XP_029454927
Xenopus laevis	African clawed frog	NP_001089314
histone H3.3 [3]
Alligator mississippiensis	American alligator	XP_059582264
Danio rerio	zebrafish	NP_998161
Felis catus	cat	AAT91474
Gallus gallus	chicken	AAA48793
Homo sapiens	human	NP_002098
Latimeria chalumnae	West Indian Ocean coelacanth	XP_064408703
Mus musculus	mouse	XP_017177364
Opisthocomus hoazin	hoatzin	XP_009938486
Rhinatrema bivittatum	two-lined caecilians	XP_029457490
Xenopus laevis	African clawed frog	XP_041444821
NXF1 [3]
Alligator mississippiensis	American alligator	XP_059574446
Danio rerio	zebrafish	XP_001923961
Eudyptes pachyrhynchus	Fiordland penguin	KAF1572765
Felis catus	cat	XP_003993577
Gallus gallus	chicken	XP_015128509
Homo sapiens	human	NP_006353
Latimeria chalumnae	West Indian Ocean coelacanth	XP_005988847
Mus musculus	mouse	NP_058093
Rhinatrema bivittatum	two-lined caecilians	XP_029470692
Xenopus laevis	African clawed frog	XP_018113126
RPL8 [3]
Alligator mississippiensis	American alligator	KYO39113
Danio rerio	zebrafish	NP_957007
Echinops telfairi	lesser hedgehog tenrec	XP_004706726
Gallus gallus	chicken	NP_001264657
Homo sapiens	human	NP_000964
Latimeria chalumnae	West Indian Ocean coelacanth	XP_006005896
Mus musculus	mouse	NP_036183
Opisthocomus hoazin	hoatzin	XP_009930977
Rhinatrema bivittatum	two-lined caecilians	XP_029428552
Xenopus laevis	African clawed frog	NP_001080465
ARHGAP11A [2]
Alligator mississippiensis	American alligator	XP_014450940
Danio rerio	zebrafish	NP_001180468
Felis catus	cat	XP_044915520
Gallus gallus	chicken	NP_001006479
Homo sapiens	human	NP_055598
Latimeria chalumnae	West Indian Ocean coelacanth	XP_064421053
Mus musculus	mouse	EDL27858
Opisthocomus hoazin	hoatzin	KFR07020
Rhinatrema bivittatum	two-lined caecilians	XP_029456053
Xenopus laevis	African clawed frog	XP_018084088
CCDC59 [2]
Alligator mississippiensis	American alligator	KYO47841
Danio rerio	zebrafish	NP_001038519
Felis catus	cat	XP_003989135
Gallus gallus	chicken	XP_015138894
Homo sapiens	human	NP_054886
Latimeria chalumnae	West Indian Ocean coelacanth	XP_005996068
Mus musculus	mouse	AAH27401
Opisthocomus hoazin	hoatzin	XP_009937398
Rhinatrema bivittatum	two-lined caecilians	XP_029452958
Xenopus laevis	African clawed frog	XP_018107859
CHERP [2]
Alligator mississippiensis	American alligator	XP_006259557
Danio rerio	zebrafish	NP_956368
Felis catus	cat	XP_011288703
Gallus gallus	chicken	NP_001006341
Homo sapiens	human	NP_006378
Latimeria chalumnae	West Indian Ocean coelacanth	XP_005989965
Mus musculus	mouse	NP_613051
Opisthocomus hoazin	hoatzin	XP_009933248
Rhinatrema bivittatum	two-lined caecilians	XP_029470067
Xenopus laevis	African clawed frog	NP_001080445
DDX18 [2]
Alligator mississippiensis	American alligator	XP_006276058
Corvus moneduloides	New Caledonian crow	XP_031970742
Danio rerio	zebrafish	NP_001003411
Felis catus	cat	XP_011283543
Homo sapiens	human	NP_006764
Latimeria chalumnae	West Indian Ocean coelacanth	XP_064420039
Mus musculus	mouse	NP_080136
Opisthocomus hoazin	hoatzin	XP_009937290
Rhinatrema bivittatum	two-lined caecilians	XP_029461205
Xenopus laevis	African clawed frog	NP_001084744
GTF2F1 [2]
Alligator mississippiensis	American alligator	XP_059588300
Corvus moneduloides	New Caledonian crow	XP_031950457
Danio rerio	zebrafish	NP_001410558
Eudyptes pachyrhynchus	Fiordland penguin	KAF1584858
Felis catus	cat	XP_019671850
Homo sapiens	human	NP_002087
Latimeria chalumnae	West Indian Ocean coelacanth	XP_064416743
Mus musculus	mouse	NP_598562
Rhinatrema bivittatum	two-lined caecilians	XP_029440582
Xenopus laevis	African clawed frog	NP_001082258
histone H2B (type 1) [2]
Alligator mississippiensis	American alligator	XP_006269560
Danio rerio	zebrafish	XP_017209765
Felis catus	cat	XP_023105366
Gallus gallus	chicken	NP_001073188
Homo sapiens	human	NP_066402
Latimeria chalumnae	West Indian Ocean coelacanth	XP_014351755
Mus musculus	mouse	NP_001171124
Opisthocomus hoazin	hoatzin	KFQ98165
Rhinatrema bivittatum	two-lined caecilians	XP_029470755
Xenopus laevis	African clawed frog	XP_018118233
HPF1 [2c]
Alligator mississippiensis	American alligator	XP_006275423
Danio rerio	zebrafish	NP_001005769
Felis catus	cat	XP_003984915
Gallus gallus	chicken	XP_040527810
Homo sapiens	human	NP_060337
Latimeria chalumnae	West Indian Ocean coelacanth	XP_006006343
Mus musculus	mouse	NP_082575
Opisthocomus hoazin	hoatzin	KFR15346
Rhinatrema bivittatum	two-lined caecilians	XP_029430388
Xenopus laevis	African clawed frog	XP_018086314
KHDRBS1 [2]
Alligator mississippiensis	American alligator	XP_006274873
Danio rerio	zebrafish	NP_571000
Felis catus	cat	XP_011283056
Gallus gallus	chicken	NP_989561
Homo sapiens	human	NP_006550
Latimeria chalumnae	West Indian Ocean coelacanth	XP_064408204
Mus musculus	mouse	NP_035447
Opisthocomus hoazin	hoatzin	XP_009934487
Rhinatrema bivittatum	two-lined caecilians	XP_029474982
Xenopus laevis	African clawed frog	XP_041438087
NCL [2]
Alligator mississippiensis	American alligator	XP_059587217
Danio rerio	zebrafish	NP_001070120
Felis catus	cat	XP_044890542
Gallus gallus	chicken	NP_990596
Homo sapiens	human	NP_005372
Latimeria chalumnae	West Indian Ocean coelacanth	XP_005997411
Mus musculus	mouse	NP_035010
Opisthocomus hoazin	hoatzin	XP_009929552
Rhinatrema bivittatum	two-lined caecilians	XP_029471521
Xenopus laevis	African clawed frog	NP_001081557
NOP16 [2]
Alligator mississippiensis	American alligator	XP_059568941
Danio rerio	zebrafish	NP_001002534
Felis catus	cat	XP_003981279
Gallus gallus	chicken	XP_040539025
Harpia harpyja	Harpy eagle	XP_052628019
Homo sapiens	human	NP_001243468
Latimeria chalumnae	West Indian Ocean coelacanth	XP_005993436
Mus musculus	mouse	NP_848720
Rhinatrema bivittatum	two-lined caecilians	XP_029439444
Xenopus laevis	African clawed frog	NP_001085731
PPHLN1 [2]
Alligator mississippiensis	American alligator	XP_006269150
Danio rerio	zebrafish	NP_001073549
Felis catus	cat	XP_011282177
Gallus gallus	chicken	NP_001292186
Homo sapiens	human	NP_057572
Latimeria chalumnae	West Indian Ocean coelacanth	XP_005993234
Mus musculus	mouse	NP_001403155
Opisthocomus hoazin	hoatzin	XP_009941715
Rhinatrema bivittatum	two-lined caecilians	XP_029472638
Xenopus laevis	African clawed frog	XP_041443565
RFC1 [2]
Alligator mississippiensis	American alligator	XP_006258533
Danio rerio	zebrafish	NP_001082960
Felis catus	cat	XP_011280220
Gallus gallus	chicken	XP_046772213
Homo sapiens	human	NP_002904
Latimeria chalumnae	West Indian Ocean coelacanth	XP_014353333
Mus musculus	mouse	NP_001334286
Opisthocomus hoazin	hoatzin	XP_009933859
Rhinatrema bivittatum	two-lined caecilians	XP_029460987
Xenopus laevis	African clawed frog	XP_018084656
RPL29d [2]
Bos taurus	cattle	NP_001014862
Echinops telfairi	lesser hedgehog tenrec	XP_045149856
Felis catus	cat	XP_003982340
Homo sapiens	human	NP_000983
Monodon monoceros	narwal	XP_029097463
Mus musculus	mouse	NP_001311462
Trichechus manatus latirostris	West Indian manatee	XP_004368648
RPL35 [2]
Alligator mississippiensis	American alligator	XP_006271371
Danio rerio	zebrafish	NP_775340
Felis catus	cat	XP_003995911
Gallus gallus	chicken	NP_989604
Homo sapiens	human	NP_009140
Latimeria chalumnae	West Indian Ocean coelacanth	XP_005987389
Mus musculus	mouse	NP_079868
Opisthocomus hoazin	hoatzin	XP_009932321
Rhinatrema bivittatum	two-lined caecilians	XP_029468230
Xenopus laevis	African clawed frog	XP_018088351
SF3B2 [2]
Alligator mississippiensis	American alligator	XP_059574396
Danio rerio	zebrafish	NP_001098747
Eudyptes pachyrhynchus	Fiordland penguin	KAF1613898
Felis catus	cat	XP_019668258
Homo sapiens	human	NP_006833
Latimeria chalumnae	West Indian Ocean coelacanth	XP_064408037
Mus musculus	mouse	NP_084385
Onychostruthus taczanowskii	white-rumped snowfinch	XP_041269423
Rhinatrema bivittatum	two-lined caecilians	XP_029470491
Xenopus laevis	African clawed frog	NP_001089415
ZnF182e [2]
Choloepus didactylus	Linnaeus's two-toed sloth	XP_037677812
Echinops telfairi	lesser hedgehog tenrec	XP_045144253
Felis catus	cat	XP_019678937
Homo sapiens	human	NP_001171570
Monodon monoceros	narwal	XP_029096934
Mus musculus	mouse	XP_036017871
(a) number in breakets behind protein name idicates number of publication in which the protein was identified
(b) GenBank accession number
(c) Also identified in Bartlett et al. (2018)
(d) Modification is located on a C-terminal extension only found in Mammalia
(e) ZnF182 was only identified in Mammalia
